# Supplementary material for: Downregulation of NDUFB6 due to 9p24.1-p13.3 loss is implicated in metastatic clear cell renal cell carcinoma
Source: Cancer Med. 2014 Oct 15;4(1):112–24. doi: 10.1002/cam4.351 (PMC4312125; doi:10.1002/cam4.351)
Supplement: Supplementary file 11 [file cam40004-0112-sd11.xls]

## Sheet: Sheet1
Table S1. Clinical and pathological characteristics of the patients (group I & II).
Case	Age	Gender	Grade	Stage	pT	pN	pM	Metastatic site	DNA‡	RNA§	Therapeutic agent¶	RECIST evaluation*
Patient group I
M1	64	male	3	III	3a	†	0	lung	++	-	IFN	PD
M2	76	male	4	IV	1b	0	1	lung	++	-	IFN	PR
M3	64	male	2	III	3a	†	0	brain	++	-	IFN	PD
M4	63	male	3	I	1b	†	0	skin	++	-	IFN	PD
M5	47	female	4	II	2b	0	0	brain	++	-	-	-
M6	51	male	4	I	1b	0	0	lung	++	-	-	-
M7	74	male	2	I	1a	†	0	lung	++	-	-	-
M8	52	male	3	I	1b	0	0	lung	++	-	IL-2 & IFN	PD
M9	60	male	3	I	1b	†	0	epidural membrane	++	-	IL-2	PD
M10	66	male	3	III	3a	†	0	lung	++	-	IFN	PD
M11	63	male	2	I	1b	0	0	adrenal gland	++	-	-	-
M12	52	male	4	IV	1b	0	1	skin	++	-	IFN	PD
M13	71	female	4	I	1b	†	0	lung	++	-	-	-
M14	78	male	4	IV	3a	†	1	psoas muscle	++	-	-	-
M15	76	male	4	I	1a	0	0	lung	++	-	-	-
M16	72	male	3	IV	1a	0	1	urinary bladder	++	-	-	-
M17	72	male	3	III	3a	†	0	small intestine	++	-	IL-2	PD
M18	40	male	3	I	1b	†	0	pancreas	++	-	-	-
M19	46	male	3	III	1b	1	0	pancreas	++	-	-	-
M20	50	female	2	I	1b	0	0	bone	++	-	Sorafenib	PD
Patient group II
P1	62	male	2	I	1b	0	0		+	x
P2	70	female	3	II	2a	0	0		+	x
P3	46	male	4	I	1a	†	0		+	x
P4	59	male	2	I	1a	0	0		+	x
P5	75	male	2	I	1b	0	0		+	x
P6	68	female	2	I	1a	†	0		+	xx
P7	54	male	2	I	1b	0	0		+	x
P8	65	male	3	I	1b	†	0		+	x
P9	69	male	3	I	1a	†	0		+	xx
P10	54	male	2	I	1a	†	0		+	x
P11	62	female	1	I	1b	†	0		+	x
P12	59	male	3	III	3a	†	0		+	x
P13	52	female	2	II	2a	†	0		+	xx
P14	55	male	2	I	1a	†	0		+	xx
P15	58	male	3	I	1b	0	0		+	xx
P16	61	male	4	IV	3b	0	1		+	xx
P17	61	male	4	IV	1b	0	1		+	xx
P18	58	male	4	I	1b	†	0		+	xx
P19	64	male	2	I	1b	0	0		+	xx
P20	77	male	3	I	1a	†	0		+	xx
P21	64	male	2	I	1a	†	0		+	xx
P22	68	female	3	II	2b	†	0		+	xx
P23	77	female	3	IV	1b	0	1		+	x
P24	76	female	4	IV	3a	†	1		+	xx
P25	73	female	3	IV	2a	2	0		+	xx
P26	60	male	4	IV	4	1	1		+	xx
P27	58	male	3	IV	2a	†	1		+	xx
P28	70	male	3	IV	1a	†	1		+	xx
P29	60	female	4	III	3c	†	0		+	xx
P30	74	male	4	II	2a	†	0		+	xx
† Data not available.
‡ Samples used for DNA extraction. +, tumor only; ++, normal tissue and tumor.
§ Samples used for RNA extraction. x, tumor only; xx, normal tissue and tumor; -, RNA not available.
¶ Therapeutic agent used for metastasis before surgical resection. IFN, interferon; IL-2, interleukin-2.
* Response to therapeutic agenet for metastasis evaluated by response evaluation criteria in solid tumors (RECIST) version 1.1. PD, progressive disease; PR, partial response.
pT, pN and pM represent the T, N and M categories of the TNM classification, respectively.
