# Supplementary material for: Downregulation of NDUFB6 due to 9p24.1-p13.3 loss is implicated in metastatic clear cell renal cell carcinoma
Source: Cancer Med. 2014 Oct 15;4(1):112–24. doi: 10.1002/cam4.351 (PMC4312125; doi:10.1002/cam4.351)
Supplement: Supplementary file 12 [file cam40004-0112-sd12.xls]

## Sheet: Sheet1
Table S2. CNAs detected more frequently in primary ccRCCs with 9p24.1-p13.3 loss than in those without.
Genomic CNAs				9p24.1-p13.3 loss (-)†	9p24.1-p13.3 loss (+)‡	Fisher's exact test	MTC§
Losses	Chromosomal region (bp)¶		Size (bp)	n=10 (%)	n=10 (%)	p value	FDR value
6q11.1-q22.1	62945121-114397539	(6q11.1-q22.1)	51452418	0 (0)	5 (50)	0.0325077	0.11468
9p24.3-p24.1	752947-753006	(9p24.3)	59	0 (0)	6 (60)	0.0108359	0.0295526
	855779-1046368	(9p24.3)	190589	0 (0)	8 (80)	0.000714456	0.00288889
	1147109-2822760	(9p24.3-p24.2)	1675651	0 (0)	9 (90)	0.000119076	0.00072
	2906200-5500754	(9p24.2-p24.1)	2594554	0 (0)	10 (100)	1.08251e-05	5e-05
9p13.3-p13.1	32978063-33025886	(9p13.3)	47823	0 (0)	10 (100)	1.08251e-05	5e-05
	33027699-38526886	(9p13.3-p13.1)	5499187	0 (0)	9 (90)	0.000119076	0.00072
	38612201-39277118	(9p13.1)	664917	0 (0)	8 (80)	0.000714456	0.00288889
9q13-q34.13	70091642-70091701	(9q13)	59	0 (0)	7 (70)	0.00309598	0.00873333
	70225166-70285600	(9q13)	60434	0 (0)	8 (80)	0.000714456	0.00288889
	70327267-122618618	(9q13-q33.2)	52291351	0 (0)	10 (100)	1.08251e-05	5e-05
	122676419-125034526	(9q33.2)	2358107	1 (10)	10 (100)	0.000119076	0.00072
	125067669-126170272	(9q33.2-q33.3)	1102603	1 (10)	9 (90)	0.00109333	0.00380909
	126216065-130186576	(9q33.3-q34.11)	3970511	2 (20)	9 (90)	0.00547749	0.01634
	130190529-134803749	(9q34.11-q34.13)	4613220	2 (20)	8 (80)	0.0230141	0.0600261
9q34.2-q34.3	136437310-137964716	(9q34.2-q34.3)	1527406	1 (10)	7 (70)	0.0197666	0.0485318
10p11.22	31677555-33284553	(10p11.22)	1606998	0 (0)	5 (50)	0.0325077	0.11468
10q21.1-q21.3	54480789-69536499	(10q21.1-q21.3)	15055710	0 (0)	5 (50)	0.0325077	0.11468
10q21.3-q24.31	69956594-95985723	(10q21.3-q23.33)	26029129	0 (0)	5 (50)	0.0325077	0.11468
	96034604-102731298	(10q23.33-q24.31)	6696694	0 (0)	6 (60)	0.0108359	0.0295526
10q24.33-q26.2	105039915-124926575	(10q24.33-q26.13)	19886660	0 (0)	6 (60)	0.0108359	0.0295526
	125111028-128806683	(10q26.13-q26.2)	3695655	0 (0)	5 (50)	0.0325077	0.11468
18p11.32-p11.21	170229-170285	(18p11.32)	56	1 (10)	7 (70)	0.0197666	0.0485318
	227585-13752309	(18p11.32-p11.21)	13524724	1 (10)	8 (80)	0.00547749	0.01634
	13815752-14584416	(18p11.21)	768664	1 (10)	7 (70)	0.0197666	0.0485318
	14738584-14763575	(18p11.21)	24991	0 (0)	6 (60)	0.0108359	0.0295526
	14918795-14918854	(18p11.21)	59	0 (0)	5 (50)	0.0325077	0.11468
18q11.1-q23	16793851-16976105	18q11.1	182254	0 (0)	5 (50)	0.0325077	0.11468
	17054951-17055010	18q11.1	59	0 (0)	8 (80)	0.000714456	0.00288889
	17137481-23086167	18q11.1-q11.2	5948686	1 (10)	9 (90)	0.00109333	0.00380909
	23237837-74128397	18q11.2-q23	50890560	1 (10)	8 (80)	0.00547749	0.01634
† Primary tumors without 9p24.1-p13.3 loss in which each CNA was detected.
‡ Primary tumors with 9p24.1-p13.3 loss in which each CNA was detected.
§ Multiple testing correction (MTC) was performed as described in Doc. S2.
¶ Genomic locations are based on the human reference genome UCSC hg18 assembly.
