# Supplementary material for: Downregulation of NDUFB6 due to 9p24.1-p13.3 loss is implicated in metastatic clear cell renal cell carcinoma
Source: Cancer Med. 2014 Oct 15;4(1):112–24. doi: 10.1002/cam4.351 (PMC4312125; doi:10.1002/cam4.351)
Supplement: Supplementary file 13 [file cam40004-0112-sd13.xls]

## Sheet: Sheet1
Table S3. CNAs frequently detected in metastases derived from primary ccRCCs without 9p24.1-p13.3 loss.
Genomic CNAs				Primary ccRCCs; 9p24.1-p13.3 loss (-)†	Metastases‡	McNemar test	MTC§
Losses	Chromosomal region (bp)¶		Size (bp)	n=10 (%)	n=10 (%)	pvalue	FDR value
4q32.3	168158098-169858273	(4q32.3)	1700175	2 (20)	8 (80)	0.03125	0.0480375
9p24.3-p13.1	1972355-2029500	(9p24.3)	57145	0 (0)	6 (60)	0.03125	0.0480375
	2078528-2078587	(9p24.3)	59	0 (0)	7 (70)	0.015625	0.017525
	2109502-33019061	(9p24.3-p13.3)	30909559	0 (0)	8 (80)	0.0078125	0.0073
	33025827-34462098	(9p13.3)	1436271	0 (0)	7 (70)	0.015625	0.017525
	34510945-38388671	(9p13.3-p13.1)	3877726	0 (0)	6 (60)	0.03125	0.0480375
9q13-q33.3	70341555-122618618	(9q13-q33.2)	52277063	0 (0)	7 (70)	0.015625	0.017525
	122676419-125833442	(9q33.2-q33.3)	3157023	1 (10)	7 (70)	0.03125	0.0480375
† Primary tumors without 9p24.1-p13.3 loss in which each CNA was detected.
‡ Metastases derived from primary tumors without 9p24.1-p13.3 loss in which each CNA was detected.
§ Multiple testing correction (MTC) was performed as described in Doc. S2.
¶ Genomic locations are based on the human reference genome UCSC hg18 assembly.
