# Supplementary material for: Downregulation of NDUFB6 due to 9p24.1-p13.3 loss is implicated in metastatic clear cell renal cell carcinoma
Source: Cancer Med. 2014 Oct 15;4(1):112–24. doi: 10.1002/cam4.351 (PMC4312125; doi:10.1002/cam4.351)
Supplement: Supplementary file 14 [file cam40004-0112-sd14.xls]

## Sheet: Sheet1
Table S4. Losses at 18p and 18q detected in metastases derived from primary ccRCCs without 9p24.1-p13.3 loss.
Genomic CNAs			Primary ccRCCs; 9p24.1-p13.3 loss (-)†	Metastases‡	McNemar test	MTC§
Losses	Chromosomal region (bp)¶	Size (bp)	n=10 (%)	n=10 (%)	pvalue	FDR value
18p11.32	170229-170285	56	1 (10)	2 (20)	1	1
18p11.32	227585-571539	343954	1 (10)	3 (30)	0.5	0.814989
18p11.32-p11.21	609251-13815806	13206555	1 (10)	4 (40)	0.25	0.599092
18p11.21	13816044-14584416	768372	1 (10)	3 (30)	0.5	0.814989
18p11.21	14738584-14763575	24991	0 (0)	3 (30)	0.25	0.599092
18p11.21	14918795-14918854	59	0 (0)	2 (20)	0.5	0.814989
18q11.1	16793851-16904246	110395	0 (0)	2 (20)	0.5	0.814989
18q11.1	16976046-16976105	59	0 (0)	1 (10)	1	1
18q11.1	17054951-17055010	59	0 (0)	0 (0)	1	1
18q11.1	17137481-17137540	59	1 (10)	1 (10)	1	1
18q11.1-q21.2	17237910-46578751	29340841	1 (10)	4 (40)	0.25	0.599092
18q21.2-q22.3	46605530-70138786	23533256	1 (10)	5 (50)	0.125	0.364118
18q22.3	70224831-70508816	283985	1 (10)	4 (40)	0.25	0.599092
18q22.3	70565916-71129416	563500	1 (10)	5 (50)	0.125	0.364118
18q22.3-q23	71264994-72201527	936533	1 (10)	4 (40)	0.25	0.599092
18q23	72268316-72855682	587366	1 (10)	5 (50)	0.125	0.364118
18q23	73110549-74627485	1516936	1 (10)	4 (40)	0.25	0.599092
18q23	74719375-76083117	1363742	1 (10)	3 (30)	0.5	0.814989
† Primary tumors without 9p24.1-p13.3 loss in which each CNA was detected.
‡ Metastases derived from primary tumors without 9p24.1-p13.3 loss in which each CNA was detected.
§ Multiple testing correction (MTC) was performed as described inDoc. S2.
¶ Genomic locations are based on the human reference genome UCSC hg18 assembly.
