# Supplementary material for: Downregulation of NDUFB6 due to 9p24.1-p13.3 loss is implicated in metastatic clear cell renal cell carcinoma
Source: Cancer Med. 2014 Oct 15;4(1):112–24. doi: 10.1002/cam4.351 (PMC4312125; doi:10.1002/cam4.351)
Supplement: Supplementary file 15 [file cam40004-0112-sd15.xls]

## Sheet: Sheet1
Table S5. Relative expression of genes located at 9p24.1-p13.3.
Cytoband	Gene Symbol	Gene Name	Control vs Loss (-)†	Control vs Loss (+)†	Loss(+) vs Loss(-)†
9p24.1	PDCD1LG2	programmed cell death 1 ligand 2	p=0.0371	p=0.0022	NS
9p24.1	KIAA1432	KIAA1432	p=0.0121	NS	NS
9p24.1	MLANA‡	melan-A	p=0.0021	p=0.0004	NS
9p24.1	KIAA2026	KIAA2026	p=0.0045	NS	NS
9p24.1	IL33	interleukin 33	NS	NS	NS
9p24.1	TPD52L3§	tumor protein D52-like 3	-	-	-
9p24.1	UHRF2	ubiquitin-like, containing PHD and RING finger domains, 2	NS	NS	NS
9p24.1	GLDC	glycine dehydrogenase (decarboxylating)	p=0.0007	p=0.0003	NS
9p24.1	JMJD2C	jumonji domain containing 2C	NS	NS	NS
9p24.1-p23	PTPRD§	protein tyrosine phosphatase, receptor type, D	-	-	-
9p23	TYRP1‡	tyrosinase-related protein 1	p<0.0001	p=0.0005	NS
9p23	MPDZ	multiple PDZ domain protein	p=0.0377	p=0.0422	NS
9p23	NFIB	nuclear factor I/B	p<0.0001	NS	p=0.0208
9p22.3	ZDHHC21	zinc finger, DHHC-type containing 21	NS	p=0.0073	NS
9p22.3	CER1‡	cerberus 1, cysteine knot superfamily, homolog (Xenopus laevis)	p=0.0001	p=0.0004	NS
9p22.3	FREM1	FRAS1 related extracellular matrix 1	p<0.0001	p<0.0001	NS
9p22.3	C9orf52	chromosome 9 open reading frame 52	p=0.0005	p<0.0001	NS
9p22.3	SNAPC3	small nuclear RNA activating complex, polypeptide 3, 50kDa	p=0.0275	NS	NS
9p22.3	PSIP1	PC4 and SFRS1 interacting protein 1	p=0.0056	NS	NS
9p22.3	C9orf93	chromosome 9 open reading frame 93	p=0.0082	NS	NS
9p22.3	BNC2	basonuclin 2	p=0.0020	NS	NS
9p22.2	CNTLN	centlein, centrosomal protein	NS	NS	NS
9p22.2	SH3GL2‡	SH3-domain GRB2-like 2	p<0.0001	p<0.0001	NS
9p22.1	ADAMTSL1‡	ADAMTS-like 1	p<0.0001	p<0.0001	NS
9p22.1	FAM154A	family with sequence similarity 154, member A	p=0.0254	NS	NS
9p22.1	RRAGA	Ras-related GTP binding A	p<0.0001	NS	NS
9p22.1	FAM29A	family with sequence similarity 29, member A	p=0.0001	p=0.0003	NS
9p22.1	ADFP	adipose differentiation-related protein	p<0.0001	p<0.0001	NS
9p22.1	DENND4C	DENN/MADD domain containing 4C	p=0.0140	NS	NS
9p22.1	RPS6	ribosomal protein S6	p=0.0408	p=0.0208	NS
9p22.1	SLC24A2‡	solute carrier family 24 (sodium/potassium/calcium exchanger), member 2	p<0.0001	p=0.0004	NS
9p21.3	MLLT3	myeloid/lymphoid or mixed-lineage leukemia (trithorax homolog, Drosophila); translocated to, 3	NS	NS	NS
9p21.3	KIAA1797	KIAA1797	NS	NS	NS
9p21.3	IFNB1	interferon, beta 1, fibroblast	NS	NS	NS
9p21.3	IFNW1	interferon, omega 1	NS	NS	NS
9p21.3	KLHL9	kelch-like 9 (Drosophila)	NS	NS	NS
9p21.3	IFNA2	interferon, alpha 2	p=0.0326	NS	NS
9p21.3	IFNA8	interferon, alpha 8	NS	NS	NS
9p21.3	IFNE1	interferon epsilon 1	NS	NS	NS
9p21.3	MTAP	methylthioadenosine phosphorylase	p=0.0114	NS	NS
9p21.3	CDKN2A	cyclin-dependent kinase inhibitor 2A	p<0.0001	p<0.0001	NS
9p21.3	CDKN2B	cyclin-dependent kinase inhibitor 2B	p=0.0064	NS	NS
9p21.3	ELAVL2‡	ELAV (embryonic lethal, abnormal vision, Drosophila)-like 2 (Hu antigen B)	NS	NS	NS
9p21.2	C9orf82	chromosome 9 open reading frame 82	NS	p=0.0048	NS
9p21.2	PLAA	phospholipase A2-activating protein	NS	NS	NS
9p21.2	LRRC19¶	leucine rich repeat containing 19	p=0.0111	p<0.0001	p=0.0164
9p21.2	IFT74	intraflagellar transport 74 homolog (Chlamydomonas)	NS	NS	NS
9p21.2	TEK	TEK tyrosine kinase, endothelial	p<0.0001	p<0.0001	NS
9p21.2	MOBKL2B	MOB1, Mps One Binder kinase activator-like 2B (yeast)	p=0.0111	NS	p=0.0014
9p21.2	IFNK§	interferon, kappa	-	-	-
9p21.2	C9orf72	chromosome 9 open reading frame 72	p=0.0028	p=0.0375	NS
9p21.2	LINGO2‡	leucine rich repeat and Ig domain containing 2	p<0.0001	p=0.0003	NS
9p21.1	ACO1	aconitase 1, soluble	p=0.0038	p=0.0143	NS
9p21.1	DDX58	DEAD (Asp-Glu-Ala-Asp) box polypeptide 58	NS	NS	NS
9p21.1	TOPORS	topoisomerase I binding, arginine/serine-rich	NS	NS	NS
9p21.1	NDUFB6¶	NADH dehydrogenase (ubiquinone) 1 beta subcomplex, 6, 17kDa	NS	p=0.0007	p=0.0110
9p21.1	TAF1L	TAF1-like RNA polymerase II, TATA box binding protein (TBP)-associated factor, 210kDa-like	NS	NS	NS
9p13.3	APTX‡	aprataxin	NS	NS	NS
† Relative expression levels of each of the genes compared among the primary ccRCCs with and without gene copy loss, and normal control tissues by the Kruskal-Wallis test and Steel-Dwass test as a post hoc test.
‡ Compensated mRNA expression levels of samples whose expression was undetectable with lowest expression level among the cases.
§ mRNA expression levels in all samples were undetectable.
¶ Genes whose expression levels in primary tumors with copy number loss were lower than those of the tumors without copy number loss, or in the control.
